# Supplementary material for: Serum Anti-Mullerian Hormone Levels Might Indicate Premenopausal Endometrial Lesions
Source: Diagnostics (Basel). 2023 Oct 25;13(21):3301. doi: 10.3390/diagnostics13213301 (PMC10650321; doi:10.3390/diagnostics13213301)
Supplement: Supplementary file 1 [file diagnostics-13-03301-s001.zip]

Archive with 1 entries (1 files):
- diagnostics-2642616-supplementary.pdf
